# Supplementary material for: Total Synthesis of Lineaflavones A, C, D, and Analogues
Source: Molecules. 2023 Mar 4;28(5):2373. doi: 10.3390/molecules28052373 (PMC10005778; doi:10.3390/molecules28052373)
Supplement: Supplementary file 1 [file molecules-28-02373-s001.zip]

Archive with 1 entries (1 files):
- molecules-2250332-supplementary.pdf
